# Supplementary material for: Characterization and Protective Efficacy of a Salmonella Typhimurium ATCC 14028 sptP Mutant as a Live Attenuated Vaccine Candidate
Source: Vaccines (Basel). 2025 Jan 31;13(2):150. doi: 10.3390/vaccines13020150 (PMC11860608; doi:10.3390/vaccines13020150)
Supplement: Supplementary file 1 [file vaccines-13-00150-s001.zip]

Archive with 1 entries (1 files):
- vaccines-3386770-supplementary.pdf
